# Supplementary material for: Influence of Chitin Nanocrystals on the Crystallinity and Mechanical Properties of Poly(hydroxybutyrate) Biopolymer
Source: Polymers (Basel). 2022 Jan 29;14(3):562. doi: 10.3390/polym14030562 (PMC8840629; doi:10.3390/polym14030562)
Supplement: Supplementary file 1 [file polymers-14-00562-s001.zip]

Archive with 1 entries (1 files):
- polymers-1551199-supplementary.pdf
